# Supplementary material for: Involvement of a truncated MADS-box transcription factor ZmTMM1 in root nitrate foraging
Source: J Exp Bot. 2020 Mar 5;71(15):4547–61. doi: 10.1093/jxb/eraa116 (PMC7382388; doi:10.1093/jxb/eraa116)
Supplement: eraa116_suppl_Supplementary_Dataset [file eraa116_suppl_supplementary_dataset.xlsx]

## Sheet: Intragenomic (OsMADS23)
Rice gene OsMADS23 (LOC_Os08g33488) genes	functional annotation	Chromosome location (Chr. Mbp)	Chromosome location (Chr. Mbp)	Duplicated gene from WGD (Chr. Mbp)	functional annotation	Chromosome location (Chr. Mbp)	Chromosome location (Chr. Mbp)	E value
LOC_Os08g33340.1	RAD23 DNA repair protein, putative, expressed	8	20794371-20798700	LOC_Os09g24200.1	RAD23 DNA repair protein, putative, expressed	9	14362096-14365670	1.4e-140
LOC_Os08g33350				none
LOC_Os08g33360				none
LOC_Os08g33370.1	14-3-3 protein, putative, expressed	8	20811786-20810200	LOC_Os02g36974.1	14-3-3 protein, putative, expressed	2	22329473-22331264	2.2e-119
LOC_Os08g33370.1	14-3-3 protein, putative, expressed	8	20811786-20810200	LOC_Os04g38870.1	14-3-3 protein, putative, expressed	4	22919709-22922138	2e-118
LOC_Os08g33380				none
LOC_Os08g33390				none
LOC_Os08g33400				none
LOC_Os08g33410				none
LOC_Os08g33420.1	agenet domain containing protein, expressed	8	20845413-20849781	LOC_Os09g24290.1	agenet domain-containing protein, putative	9	14433370-14439385	7.9e-99
LOC_Os08g33430.1	formin, putative, expressed	8	20852606-20855501	LOC_Os04g38810.1	formin, putative, expressed	4	22896203-22893341	7e-131
LOC_Os08g33440.1	2-oxo acid dehydrogenases acyltransferase domain containing protein, expressed	8	20859459-20856356	LOC_Os09g24320.1	2-oxo acid dehydrogenases acyltransferase domain containing protein, expressed	9	14456387-14453943	1.4e-108
LOC_Os08g33450				none
LOC_Os08g33460				none
LOC_Os08g33470				none
LOC_Os08g33479				none
LOC_Os08g33488.1	OsMADS23 - MADS-box family gene with MIKCc type-box, expressed	8	20904139-20894688	LOC_Os02g36924.1	OsMADS27 - MADS-box family gene with MIKCc type-box, expressed	2	22289070-22295859	7.6e-55
LOC_Os08g33488.1	OsMADS23 - MADS-box family gene with MIKCc type-box, expressed	8	20904139-20894688	LOC_Os04g38770.1	OsMADS61 - MADS-box family gene with MIKCc type-box	4	22855279-22856377	1.6e-29
LOC_Os08g33500				none
LOC_Os08g33510				none
LOC_Os08g33520				none
LOC_Os08g33530.1	TCP family transcription factor, putative	8	20928585-20929376	LOC_Os09g24480.1	TCP family transcription factor, putative	9	14566291-14567869	1.3e-34
LOC_Os08g33540				none
LOC_Os08g33550				none
LOC_Os08g33560				none
LOC_Os08g33570				none
LOC_Os08g33580				none
LOC_Os08g33590.1	basic helix-loop-helix, putative, expressed	8	20974326-20971780	LOC_Os09g24490.1	basic helix-loop-helix family protein, putative, expressed	9	14585280-14582905	1.4e-87
LOC_Os08g33600				none
LOC_Os08g33610				none
LOC_Os08g33620				none
LOC_Os08g33630				none
LOC_Os08g33640				none

## Sheet: Intragenomic (OsMADS27)
Rice gene OsMADS27 (LOC_Os02g36924) genes	functional annotation	Chromosome location (Chr. Mbp)	Chromosome location (Chr. Mbp)	Duplicated gene from WGD (Chr. Mbp)	functional annotation	Chromosome location (Chr. Mbp)	Chromosome location (Chr. Mbp)	E value
LOC_Os02g36780				none
LOC_Os02g36790				none
LOC_Os02g36800				none
LOC_Os02g36810				none
LOC_Os02g36820				none
LOC_Os02g36830				none
LOC_Os02g36840				none
LOC_Os02g36845.1	membrane associated DUF588 domain containing protein, putative, expressed	2	22227592-22228378	LOC_Os04g38690.1	membrane associated DUF588 domain containing protein, putative, expressed	4	22797414-22798234	8.5e-56
LOC_Os02g36850				none
LOC_Os02g36860				none
LOC_Os02g36870.1	YGL010w, putative, expressed	2	22239208-22241368	LOC_Os08g33680.1	YGL010w, putative, expressed	8	21033281-21031942	5.5e-45
LOC_Os02g36880.1	No apical meristem protein, putative, expressed	2	22253207-22254571	LOC_Os04g38720.1	no apical meristem protein, putative, expressed	4	22809942-22811228	1.4e-92
LOC_Os02g36880.1	No apical meristem protein, putative, expressed	2	22253207-22254571	LOC_Os08g33670.1	no apical meristem protein, putative, expressed	8	21025203-21023229	5.6e-46
LOC_Os02g36890.1	MYB family transcription factor, putative, expressed	2	22262051-22264105	LOC_Os04g38740.1	MYB family transcription factor, putative, expressed	4	22839173-22841263	6.2e-92
LOC_Os02g36890.1	MYB family transcription factor, putative, expressed	2	22262051-22264105	LOC_Os08g33660.1	MYB family transcription factor, putative, expressed	8	21018575-21017049	5.3e-79
LOC_Os02g36900				none
LOC_Os02g36910				none
LOC_Os02g36924.1	OsMADS27 - MADS-box family gene with MIKCc type-box, expressed	2	22289070-22295859	LOC_Os04g38780.1	transcription factor, putative, expressed	4	22860546-22863165	8.3e-42
LOC_Os02g36924.1	OsMADS27 - MADS-box family gene with MIKCc type-box, expressed	2	22289070-22295859	LOC_Os08g33488.1	OsMADS23 - MADS-box family gene with MIKCc type-box, expressed	8	20904139-20894688	7.6e-55
LOC_Os02g36940				none
LOC_Os02g36950				none
LOC_Os02g36960				none
LOC_Os02g36974.1	14-3-3 protein, putative, expressed	2	22329473-22331264	LOC_Os04g38870.1	14-3-3 protein, putative, expressed	4	22919709-22922138	4e-129
LOC_Os02g36974.1	14-3-3 protein, putative, expressed	2	22329473-22331264	LOC_Os08g33370.1	14-3-3 protein, putative, expressed	8	20811786-20810200	2.2e-119
LOC_Os02g36990.1	dynein light chain type 1 family protein, putative, expressed	2	22337466-22334016	LOC_Os04g38880.1	dynein light chain type 1 domain containing protein, expressed	4	22925321-22923243	5.8e-57
LOC_Os02g37000.1	mitochondrial prohibitin complex protein 1, putative, expressed	2	22342254-22341406	LOC_Os04g38900.1	prohibitin, putative, expressed	4	22932669-22931486	6.7e-111
LOC_Os02g37010				none
LOC_Os02g37020				none
LOC_Os02g37030.1	protein binding protein, putative, expressed	2	22361298-22359719	LOC_Os04g38970.1	protein binding protein, putative, expressed	4	22966412-22965042	9.2e-98
LOC_Os02g37040.1	peptide transporter PTR3-A, putative, expressed	2	22368440-22364329	LOC_Os04g39030.1	peptide transporter PTR2, putative	4	22997712-22993517	1.8e-236
LOC_Os02g37050				none
LOC_Os02g37060				none
LOC_Os02g37070				none
LOC_Os02g37080				none
LOC_Os02g37090				none

## Sheet: Intragenomic (OsMADS61)
Rice gene OsMADS61 (LOC_Os04g38770 & LOC_Os04g38780) genes	functional annotation	Chromosome location (Chr. Mbp)	Chromosome location (Chr. Mbp)	Duplicated gene from WGD (Chr. Mbp)	functional annotation	Chromosome location (Chr. Mbp)	Chromosome location (Chr. Mbp)	E value
LOC_Os04g38620.1	NAP domain containing protein, putative, expressed	4	22761615-22758378	LOC_Os02g36710.1	SET, putative, expressed	2	22150029-22146139	1e-89
LOC_Os04g38630				none
LOC_Os04g38640				none
LOC_Os04g38650.1	expressed protein	4	22777064-22777387	LOC_Os02g36730.1	expressed protein	2	22155458-22155790	8.8e-22
LOC_Os04g38660				none
LOC_Os04g38670				none
LOC_Os04g38680				none
LOC_Os04g38690.1	membrane associated DUF588 domain containing protein, putative, expressed	4	22797414-22798234	LOC_Os02g36845.1	membrane associated DUF588 domain containing protein, putative, expressed	2	22227592-22228378	8.5e-56
LOC_Os04g38700				none
LOC_Os04g38710				none
LOC_Os04g38720.1	no apical meristem protein, putative, expressed	4	22809942-22811228	LOC_Os02g36880.1	No apical meristem protein, putative, expressed	2	22253207-22254571	1.4e-92
LOC_Os04g38720.1	no apical meristem protein, putative, expressed	4	22809942-22811228	LOC_Os08g33670.1	no apical meristem protein, putative, expressed	8	21025203-21023229	1.5e-43
LOC_Os04g38730				none
LOC_Os04g38740.1	MYB family transcription factor, putative, expressed	4	22839173-22841263	LOC_Os02g36890.1	MYB family transcription factor, putative, expressed	2	22262051-22264105	6.2e-92
LOC_Os04g38740.1	MYB family transcription factor, putative, expressed	4	22839173-22841263	LOC_Os08g33660.1	MYB family transcription factor, putative, expressed	8	21018575-21017049	4.2e-94
LOC_Os04g38750				none
LOC_Os04g38760				none
LOC_Os04g38770.1	OsMADS61 - MADS-box family gene with MIKCc type-box	4	22855279-22856377	LOC_Os08g33488.1	OsMADS23 - MADS-box family gene with MIKCc type-box, expressed	8	20904139-20894688	1.6e-29
LOC_Os04g38780.1	transcription factor, putative, expressed	4	22860546-22863165	LOC_Os02g36924.1	OsMADS27 - MADS-box family gene with MIKCc type-box, expressed	2	22289070-22295859	8.3e-42
LOC_Os04g38790				none
LOC_Os04g38800				none
LOC_Os04g38810.1	formin, putative, expressed	4	22896203-22893341	LOC_Os08g33430.1	formin, putative, expressed	8	20852606-20855501	7e-131
LOC_Os04g38820				none
LOC_Os04g38830				none
LOC_Os04g38840				none
LOC_Os04g38850				none
LOC_Os04g38860				none
LOC_Os04g38870.1	14-3-3 protein, putative, expressed	4	22919709-22922138	LOC_Os02g36974.1	14-3-3 protein, putative, expressed	2	22329473-22331264	4e-129
LOC_Os04g38870.1	14-3-3 protein, putative, expressed	4	22919709-22922138	LOC_Os08g33370.1	14-3-3 protein, putative, expressed	8	20811786-20810200	2e-118
LOC_Os04g38880.1	dynein light chain type 1 domain containing protein, expressed	4	22925321-22923243	LOC_Os02g36990.1	dynein light chain type 1 family protein, putative, expressed	2	22337466-22334016	5.8e-57
LOC_Os04g38885				none
LOC_Os04g38890				none
LOC_Os04g38900.1	prohibitin, putative, expressed	4	22932669-22931486	LOC_Os02g37000.1	mitochondrial prohibitin complex protein 1, putative, expressed	2	22342254-22341406	6.7e-111
LOC_Os04g38910.1	atypical receptor-like kinase MARK, putative, expressed	4	22937468-22935375	LOC_Os08g33090.1	inactive receptor kinase At2g26730 precursor, putative, expressed	8	20566660-20563777	8.4e-104

## Sheet: Intragenomic (OsMADS57)
Rice gene OsMADS57 (LOC_Os02g49840) genes	functional annotation	Chromosome location (Chr. Mbp)	Chromosome location (Chr. Mbp)	Duplicated gene from WGD (Chr. Mbp)	functional annotation	Chromosome location (Chr. Mbp)	Chromosome location (Chr. Mbp)	E value
LOC_Os02g49690				none
LOC_Os02g49700				none
LOC_Os02g49710.1	RING finger protein, putative, expressed	2	30384951-30385427	LOC_Os06g16060.1	zinc finger, C3HC4 type domain containing protein, expressed	6	9136942-9136421	6.9e-38
LOC_Os02g49720.1	aldehyde dehydrogenase, putative, expressed	2	30390680-30387642	LOC_Os06g15990.1	aldehyde dehydrogenase, putative, expressed	6	9090243-9095201	1.8e-236
LOC_Os02g49730				none
LOC_Os02g49740				none
LOC_Os02g49750				none
LOC_Os02g49760.2	potassium transporter, putative, expressed	2	30413171-30416928	LOC_Os06g15910.1	potassium transporter, putative, expressed	6	9036776-9032863	1e-250
LOC_Os02g49770.1	NHL repeat-containing protein, putative, expressed	2	30422058-30425648	LOC_Os06g15820.1	NHL repeat-containing protein, putative, expressed	6	8980362-8976647	4e-200
LOC_Os02g49780				none
LOC_Os02g49790.1	aluminum-activated malate transporter, putative, expressed	2	30429159-30431646	LOC_Os06g15779.1	aluminum-activated malate transporter, putative, expressed	6	8963578-8959797	2.3e-133
LOC_Os02g49800.1	eukaryotic aspartyl protease domain containing protein, expressed	2	30435525-30432352	LOC_Os06g15760.1	eukaryotic aspartyl protease domain containing protein, expressed	6	8954768-8958331	9.4e-174
LOC_Os02g49810				none
LOC_Os02g49820				none
LOC_Os02g49830				none
LOC_Os02g49840		2	30450797-30456890	none
LOC_Os02g49850.1	plastocyanin-like domain containing protein, putative, expressed	2	30461795-30462313	LOC_Os06g15600.1	plastocyanin-like domain containing protein, putative, expressed	6	8836908-8835979	6.8e-31
LOC_Os02g49860				none
LOC_Os02g49870.1	expressed protein	2	30466213-30466990	LOC_Os06g15400.1	expressed protein	6	8751497-8750654	3.2e-51
LOC_Os02g49880.1	CCT/B-box zinc finger protein, putative, expressed	2	30469832-30468380	LOC_Os06g15330.1	CCT/B-box zinc finger protein, putative, expressed	6	8703898-8705343	4.6e-128
LOC_Os02g49890				none
LOC_Os02g49900				none
LOC_Os02g49910				none
LOC_Os02g49920.1	3-ketoacyl-CoA synthase, putative, expressed	2	30494471-30495928	LOC_Os06g14810.1	3-ketoacyl-CoA synthase, putative, expressed	6	8409249-8407771	4.7e-213
LOC_Os02g49930				none
LOC_Os02g49940				none
LOC_Os02g49950				none
LOC_Os02g49960.1	expressed protein	2	30518796-30520597	LOC_Os06g14780.1	expressed protein	6	8375775-8374891	5.6e-75
LOC_Os02g49970				none
LOC_Os02g49980				none
LOC_Os02g49986.1	MYB family transcription factor, putative, expressed	2	30535158-30534161	LOC_Os06g14670.1	ODORANT1, putative, expressed	6	8250217-8251210	1.5e-81

## Sheet: Intragenomic (OsMADS25)
Rice gene OsMADS25 (LOC_Os04g23910) genes	functional annotation	Chromosome location (Chr. Mbp)	Chromosome location (Chr. Mbp)	Duplicated gene from WGD (Chr. Mbp)	functional annotation	Chromosome location (Chr. Mbp)	Chromosome location (Chr. Mbp)	E value
LOC_Os04g23680				none
LOC_Os04g23689				none
LOC_Os04g23700				none
LOC_Os04g23710				none
LOC_Os04g23720				none
LOC_Os04g23739				none
LOC_Os04g23760				none
LOC_Os04g23780				none
LOC_Os04g23799				none
LOC_Os04g23820				none
LOC_Os04g23830				none
LOC_Os04g23849				none
LOC_Os04g23870				none
LOC_Os04g23880				none
LOC_Os04g23890				none
LOC_Os04g23910		4	13663424-13666598	none
LOC_Os04g23920				none
LOC_Os04g23930				none
LOC_Os04g23940				none
LOC_Os04g23950				none
LOC_Os04g23960				none
LOC_Os04g23970				none
LOC_Os04g23980				none
LOC_Os04g23990				none
LOC_Os04g24000				none
LOC_Os04g24010				none
LOC_Os04g24020				none
LOC_Os04g24030				none
LOC_Os04g24040				none
LOC_Os04g24060				none
LOC_Os04g24070				none

## Sheet: Interspecific (OsMADS23)
	Rice gene (chr, Mbp)	Rice protein length	Rice predicted protein annotation	Brachypodium (chr, Mbp, e-value, %ID)	Sorghum (chr, Mbp, e-value, %ID)	Maize region 1 (Chr, Mbp, e-value, %ID)	Maize region 2 (Chr, Mbp, e-value, %ID)
	LOC_Os08g33340	406		BRADI3G36460 (3, 38.80, 9.8e-172, 83.58)	Sb02g024340 (2, 58.65, 1.6e-135, 68.87)	GRMZM2G105772 (2, 179.75, 3.2e-103, 65.17)	GRMZM2G035417 (9, 106.40, 5.9e-118, 61.02)
	LOC_Os08g33350	306		none	none	none	none
	LOC_Os08g33360	208		none	Sb01g026780 (1, 45.81, 5.2e-34, 36.29)	GRMZM2G111794 (3, 43.35, 5.2e-54, 62.30)	GRMZM2G404475 (1, 230.00, 6.7e-52, 58.82)
	LOC_Os08g33370	256		BRADI3G36480 (3, 38.83, 1.2e-125, 94.92)	Sb07g020990 (7, 54.56, 7.7e-127, 96.48)	GRMZM2G091155 (4, 81.70, 7.7e-125, 95.31)	AC217050.4_FGP006 (1, 214.90, 1.0e-122, 93.36)
	LOC_Os08g33380	159		BRADI1G43950 (1, 41.88, 7.7e-37, 52.82)	Sb07g021000 (7, 54.57, 1.2e-41, 57.59)	GRMZM2G380457 (4, 166.77, 4.6e-40, 52.20)	GRMZM2G124203 (1, 214.92, 7.2e-42, 58.86)
	LOC_Os08g33390	395		BRADI3G36487 (3, 38.84, 1.0e-192, 88.83)	Sb07g021020 (7, 54.70, 8.4e-192, 87.76)	GRMZM2G135770 (4, 81.79, 1.0e-191, 89.35)	AC217050.4_FGP001 (1, 214.84, 2.6e-181, 85.14)
	LOC_Os08g33400	118		none	none	none	none
	LOC_Os08g33410	87		NT	NT	NT	NT
	LOC_Os08g33420	684		BRADI3G36500 (3, 38.86, 2.1e-224, 68.04)	Sb07g021050 (7, 54.73, 9.8e-198, 64.81)	GRMZM2G419305 (4, 81.99, 2.8e-205, 63.87)	GRMZM2G439819 (1, 49.07, 2.3e-141, 61.25)
	LOC_Os08g33430	882		BRADI3G36510 (3, 38.87, 1.2e-301, 66.82)	Sb07g021060 (7, 54.74, 4.1e-254, 61.46)	GRMZM2G114619 (2, 41.50, 1.2e-129, 39.21)	GRMZM2G358693 (1, 214.72, 5.1e-238, 56.58)
	LOC_Os08g33440	475		BRADI3G36520 (3, 38.87, 8.6e-125, 73.49)	Sb07g021070 (7, 54.74, 1.2e-208, 86.04)	GRMZM2G117786 (4, 82.01, 1.1e-205, 84.91)	GRMZM2G058702 (1, 214.72, 2.3e-203, 84.82)
	LOC_Os08g33450	864		BRADI2G28416 (2, 27.67, 2.1e-32, 41.50)	Sb01g006386 (1, 5.39, 2.4e-36, 31.39)	GRMZM2G308083 (9, 8.61, 4.6e-30, 30.74)	none
	LOC_Os08g33460	102		BRADI3G36530 (3, 38.87, 4.1e-47, 93.00)	Sb07g021080 (7, 54.75, 8.4e-50, 96.08)	GRMZM2G117811 (4, 82.01, 9.3e-49, 95.10)	GRMZM2G058783 (1, 214.72, 9.4e-17, 72.73)
	LOC_Os08g33470	118		none	none	none	none
	LOC_Os08g33479	104		none	none	none	none
OsMADS23	LOC_Os08g33488 (8, 20.90)	159	OsMADS23 - MADS-box family gene with MIKCc type-box	BRADI3G57017 (3, 56.70, 5.9e-55, 68.39)	Sb07g021110 (7, 54.82, 4.6e-26, 81.69)	GRMZM2G344991 (4, 82.19, 2.5e-32, 72.34)	GRMZM2G052045 (1, 214.41, 1.2e-23, 84.38)
	LOC_Os08g33500	1110		BRADI4G13087 (4, 13.31, 2.7e-176, 39.36)	Sb01g021625 (1, 25.51, 0., 68.51)	GRMZM2G488301 (2, 140.77, 1.5e-215, 49.57)	GRMZM2G169936 (5, 136.83, 1.1e-214, 49.44)
	LOC_Os08g33510	1052		none	Sb05g021985 (5, 53.40, 1.1e-69, 46.69)	GRMZM2G112783 (2, 103.80, 1.1e-54, 28.05)	GRMZM2G151583 (1, 200.92, 1.5e-57, 28.31)
	LOC_Os08g33520	166		none	none	none	none
	LOC_Os08g33530	263		BRADI3G36590 (3, 38.96, 1.5e-47, 50.84)	Sb07g021140 (7，54.91, 2.1e-46, 48.66)	GRMZM2G060319 (4, 82.36, 1.5e-43, 46.18)	GRMZM2G166687 (1, 214.31, 3.6e-40, 46.03)
	LOC_Os08g33540	162		BRADI3G36600 (3, 38.98, 3.0e-67, 82.72)	Sb07g021160 (7, 54.98, 1.0e-69, 85.89)	GRMZM2G002756 (4, 82.55, 1.1e-68, 84.05)	GRMZM2G459391 (1, 214.24, 4.7e-70, 86.50)
	LOC_Os08g33550	831		BRADI2G19940 (2, 17.55, 7.4e-38, 27.49)	Sb07g027820 (7, 62.82, 2.5e-242, 65.35)	GRMZM2G451315 (10, 143.26, 3.4e-67, 32.14)	GRMZM2G009170 (6, 56.17, 1.4e-59, 36.00)
	LOC_Os08g33560	1058		none	none	none	none
	LOC_Os08g33570	1898		none	Sb01g005015 (1, 4.10, 8.1e-136, 44.62)	GRMZM2G131990 (8, 166.85, 8.6e-94, 35.44)	GRMZM2G014417 (7, 95.98, 6.1e-93, 35.11)
	LOC_Os08g33580	274		none	Sb07g027820 (7, 62.82, 7.3e-37, 64.49)	GRMZM2G392139 (2, 11.87, 5.4e-21, 53.57)	none
	LOC_Os08g33590	345		BRADI3G36610 (3, 38.99, 9.4e-96, 64.20)	Sb07g021170 (7, 54.99, 2.0e-89, 66.25)	GRMZM2G526668 (4, 82.64, 1.1e-70, 59.34)	GRMZM2G107276 (1, 214.15, 2.1e-44, 58.82)
	LOC_Os08g33600	467		BRADI2G01640 (2, 1.12, 9.8e-37, 41.48)	Sb10g023023 (10, 51.40, 1.6e-66, 41.83)	GRMZM2G117293 (6, 144.86, 6.0e-80, 39.76)	GRMZM2G076995 (6, 14.54, 1.1e-34, 38.71)
	LOC_Os08g33610	293		BRADI3G29820 (3, 31.86, 6.1e-55, 60.80)	Sb07g025585 (7, 60.67, 1.4e-57, 61.71)	GRMZM2G132220 (2, 127.49, 1.6e-53, 56.25)	GRMZM2G363484 (1, 273.44, 2.0e-39, 57.04)
	LOC_Os08g33620	153		BRADI1G50067 (1, 48.72, 1.1e-34, 71.96)	Sb10g002070 (10, 1.71, 3.4e-34, 71.03)	GRMZM2G374302 (4, 144.84, 3.3e-19, 50.00)	GRMZM2G396553 (9, 23.53, 1.1e-33, 71.03)
	LOC_Os08g33630	232		BRADI3G36630 (3, 39.01, 2.3e-108, 88.79)	Sb07g021180 (7, 55.02, 1.6e-110, 91.81)	GRMZM2G095552 (4, 82.78, 2.9e-109, 91.81)	GRMZM2G160560 (1, 214.11, 8.5e-110, 91.38)
	LOC_Os08g33640	250		BRADI3G36640 (3, 39.04, 1.1e-115, 86.00)	Sb07g021190 (7, 55.03, 1.4e-113, 85.20)	GRMZM2G475536 (2, 180.17, 2.6e-60, 86.47)	none

## Sheet: Interspecific (OsMADS27)
	Rice gene (chr, Mbp)	Rice protein length	Rice predicted protein annotation	Brachypodium (chr, Mbp, e-value, %ID)	Sorghum (chr, Mbp, e-value, %ID)	Maize region 1 (Chr, Mbp, e-value, %ID)	Maize region 2 (Chr, Mbp, e-value, %ID)
	LOC_Os02g36770	650		BRADI3G46820 (3, 48.60, 4.1e-269, 77.90)	Sb04g023900 (4, 53.60, 4.3e-238, 69.48)	GRMZM2G042607 (6, 113.15, 2.5e-190, 57.30)	AC206332.3_FGP005 (4, 125.49, 8.7e-192, 55.21)
	LOC_Os02g36780	282		BRADI3G46830 (3, 48.60, 9.0e-114, 79.64)	Sb04g023910 (4, 53.61, 2.3e-109, 77.86)	GRMZM2G157716 (9, 128.10, 7.0e-28, 39.22)	GRMZM2G312806 (4, 125.50, 1.8e-107, 77.14)
	LOC_Os02g36790	963		BRADI2G40377 (2, 40.31, 1.4e-229, 57.58)	Sb07g011900 (7, 22.87, 2.5e-176, 47.23)	GRMZM2G008345 (6, 34.72, 5.4e-155, 54.03)	GRMZM2G066772 (8, 33.69, 5.3e-133, 53.85)
	LOC_Os02g36800	1355		BRADI3G49835 (3, 51.10, 8.1e-221, 74.46)	Sb07g003556 (7, 4.32, 3.7e-83, 40.96)	GRMZM2G336419 (5, 213.60, 5.0e-100, 49.83)	GRMZM2G161467 (2, 89.64, 8.3e-100, 50.00)
	LOC_Os02g36810	508		BRADI3G46855 (3, 48.61, 7.1e-169, 63.62)	Sb04g023930 (4, 53.62, 3.6e-168, 65.99)	GRMZM2G132706 (5, 176.61, 5.9e-166, 64.73)	GRMZM2G009125 (2, 43.71, 2.7e-177, 66.33)
	LOC_Os02g36820	169		none	none	none	none
	LOC_Os02g36830	545		BRADI3G46855 (3, 48.61, 2.8e-197, 73.29)	Sb04g023930 (4, 53.62, 6.2e-180, 69.21)	GRMZM2G132706 (5, 176.61, 1.3e-179, 69.31)	GRMZM2G009125 (2, 43.71, 3.9e-185, 68.18)
	LOC_Os02g36840	493		BRADI3G46855 (3, 48.61, 1.2e-184, 69.51)	Sb04g023930 (4, 53.62, 2.6e-197, 75.93)	GRMZM2G132706 (5, 176.61, 7.2e-200, 76.86)	GRMZM2G009125 (2, 43.71, 3.2e-181, 66.94)
	LOC_Os02g36845	201		BRADI1G45110 (1, 43.28, 3.3e-52, 60.95)	Sb10g008220 (10, 8.33, 2.2e-58, 66.28)	GRMZM2G110832 (9, 4.01, 2.4e-57, 67.44)	GRMZM2G080575 (10, 122.81, 6.5e-57, 64.00)
	LOC_Os02g36850	225		BRADI3G46880 (3, 48.62, 1.7e-89, 82.74)	Sb04g023940 (4, 53.62, 3.3e-87, 80.62)	GRMZM5G870219 (5, 176.80, 5.8e-56, 69.66)	GRMZM2G021256 (4, 125.53, 1.1e-84, 80.53)
	LOC_Os02g36860	129		none	none	none	none
	LOC_Os02g36870	187		BRADI3G46890 (3, 48.62, 3.3e-84, 83.52)	Sb04g023970 (4, 53.65, 7.1e-85, 84.86)	GRMZM2G027193 (5, 176.90, 4.3e-83, 84.04)	GRMZM2G082257 (1, 213.74, 8.9e-44, 51.10)
	LOC_Os02g36880	374		BRADI3G46900 (3, 48.63, 2.6e-116, 65.62)	Sb04g023990 (4, 53.67, 4.5e-106, 60.85)	GRMZM2G009892 (2, 41.89, 4.1e-87, 55.79)	GRMZM5G898290 (4, 125.77, 5.7e-113, 65.16)
	LOC_Os02g36890	342		BRADI3G46910 (3, 48.64, 1.3e-114, 73.89)	Sb04g024000 (4, 53.68, 3.0e-125, 71.97)	GRMZM2G001223 (5, 176.99, 2.4e-121, 72.59)	GRMZM2G032655 (2, 41.77, 2.6e-108, 65.00)
	LOC_Os02g36900	89		NT	NT	NT	NT
	LOC_Os02g36910	177		none	none	none	none
OsMADS27	LOC_Os02g36924 (2, 22.29)	240		BRADI3G46920 (3, 48.66, 3.0e-115, 92.08)	Sb04g024010 (4, 53.72, 1.4e-40, 93.41)	GRMZM2G316366 (5, 177.22, 2.0e-39, 95.40)	GRMZM2G055782 (4, 125.99, 3.2e-39, 91.21)
	LOC_Os02g36940	162		BRADI3G46930 (3, 48.68, 1.9e-72, 84.21)	Sb04g024020 (4, 53.74, 9.0e-69, 80.52)	GRMZM2G325477 (5, 1.73, 4.6e-47, 62.12)	GRMZM2G151230 (4, 126.08, 7.9e-68, 77.92)
	LOC_Os02g36950	151		BRADI3G46930 (3, 48.68, 1.5e-58, 69.54)	Sb04g024020 (4, 53.74, 7.4e-58, 70.39)	GRMZM2G325477 (5, 1.73, 6.5e-41, 65.22)	GRMZM2G151230 (4, 126.08, 2.9e-54, 66.23)
	LOC_Os02g36960	523		BRADI3G46940 (3, 48.68, 2.4e-239, 85.22)	Sb04g024030 (4, 53.74, 1.4e-237, 83.77)	GRMZM5G896337 (5, 177.66, 1.6e-170, 83.33)	GRMZM2G071076 (2, 214.61, 1.8e-33, 27.89)
	LOC_Os02g36974	262		BRADI3G46960 (3, 48.69, 4.0e-127, 93.89)	Sb06g019100 (6, 48.71, 2.0e-126, 94.96)	GRMZM2G078641 (10, 123.11, 6.7e-126, 94.96)	GRMZM2G102499 (2, 41.30, 1.4e-125, 94.57)
	LOC_Os02g36990	199		BRADI3G46970 (3, 48.70, 1.0e-59, 72.78)	Sb04g024060 (4, 53.77, 1.4e-65, 69.76)	GRMZM5G861269 (5, 177.75, 4.0e-64, 67.16)	GRMZM2G145027 (4, 126.47, 1.1e-61, 67.66)
	LOC_Os02g37000	282		BRADI3G46980 (3, 48.70, 6.4e-129, 89.01)	Sb04g024070 (4, 53.79, 2.6e-126, 87.94)	GRMZM2G410710 (5, 177.83, 1.1e-123, 86.52)	GRMZM2G107114 (10, 123.19, 5.2e-119, 84.06)
	LOC_Os02g37010	516		BRADI5G02930 (5, 3.22, 2.2e-144, 60.74)	Sb02g000920 (2, 0.75, 1.4e-104, 52.91)	GRMZM2G148605 (7, 1.63, 1.2e-112, 54.55)	GRMZM2G089121 (1, 89.00, 8.9e-85, 43.00)
	LOC_Os02g37020	582		BRADI3G46987 (3, 48.71, 5.7e-112, 55.26)	Sb04g024080 (4, 53.79, 6.6e-135, 58.02)	GRMZM2G176382 (5, 177.83, 1.2e-105, 51.92)	GRMZM2G159049 (4, 126.64, 3.5e-97, 56.32)
	LOC_Os02g37030	352		BRADI3G47000 (3, 48.73, 2.5e-134, 71.87)	Sb06g019180 (6, 48.76, 3.0e-100, 59.28)	GRMZM2G029001 (2, 41.01, 2.7e-97, 58.38)	none
	LOC_Os02g37040	609		BRADI3G47010 (3, 48.73, 1.4e-250, 80.26)	Sb04g024090 (4, 53.81, 9.1e-266, 83.91)	GRMZM2G176253 (5, 177.84, 4.5e-262, 82.30)	GRMZM2G086496 (10, 80.04, 1.7e-150, 54.12)
	LOC_Os02g37050	913		BRADI3G47034 (3, 48.76, 0., 85.64)	Sb04g024120 (4, 53.83, 0., 84.59)	GRMZM5G884270 (5, 178.07, 2.3e-123, 88.72)	none
	LOC_Os02g37060	119		BRADI3G47041 (3, 48.77, 5.7e-25, 61.74)	Sb04g024130 (4, 53.84, 4.1e-25, 58.40)	GRMZM2G377168 (5, 178.09, 3.7e-22, 57.14)	none
	LOC_Os02g37070	80		BRADI3G47050 (3, 48.78, 9.0e-27, 69.32)	Sb04g024140 (4, 53.85, 1.4e-24, 71.43)	GRMZM2G077612 (5, 178.09, 1.8e-20, 65.33)	GRMZM2G456422 (4, 126.88, 2.8e-24, 72.00)
	LOC_Os02g37080	309		BRADI3G47060 (3, 48.78, 1.1e-147, 85.81)	Sb04g024150 (4, 53.85, 1.3e-149, 87.14)	GRMZM2G444643 (5, 178.12, 2.5e-149, 86.82)	GRMZM2G170868 (4, 127.20, 7.5e-150, 87.46)
	LOC_Os02g37090	254		BRADI3G47067 (3, 48.80, 3.5e-98, 78.09)	Sb04g024160 (4, 53.88, 4.4e-96, 76.49)	GRMZM2G433002 (5, 178.24, 9.8e-93, 73.33)	none

## Sheet: Interspecific (OsMADS61)
	Rice gene (chr, Mbp)	Rice protein length	Rice predicted protein annotation	Brachypodium (chr, Mbp, e-value, %ID)	Sorghum (chr, Mbp, e-value, %ID)	Maize region 1 (Chr, Mbp, e-value, %ID)	Maize region 2 (Chr, Mbp, e-value, %ID)
	LOC_Os04g38600	409		BRADI5G12330 (5, 15.80, 2.5e-198, 92.20)	Sb06g018880 (6, 48.52, 7.5e-200, 92.42)	GRMZM2G337113 (2, 42.26, 7.8e-203, 93.90)	GRMZM2G162845 (10, 122.53, 8.1e-185, 87.01)
	LOC_Os04g38610	202		BRADI5G12340 (5, 15.82, 6.3e-90, 83.66)	Sb06g018890 (6, 48.52, 1.3e-90, 85.00)	GRMZM2G009948 (2, 42.23, 1.7e-88, 84.00)	none
	LOC_Os04g38620	259		BRADI5G12347 (5, 15.83, 1.8e-92, 67.46)	Sb06g018910 (6, 48.53, 1.3e-99, 72.66)	GRMZM2G157019 (4, 125.09, 1.6e-85, 64.26)	GRMZM2G075637 (5, 176.39, 5.2e-87, 63.60)
	LOC_Os04g38630	734		BRADI5G12360 (5, 15.84, 0., 85.27)	Sb06g018920 (6, 48.54, 0., 83.29)	GRMZM2G430362 (2, 42.11, 3.0e-288, 83.57)	GRMZM2G456586 (10, 122.53, 5.5e-202, 72.96)
	LOC_Os04g38640	445		BRADI5G12370 (5, 15.84, 1.7e-190, 83.60)	Sb06g018930 (6, 48.54, 1.6e-197, 84.19)	GRMZM2G130085 (2, 42.11, 5.4e-195, 83.30)	GRMZM2G157156 (8, 71.98, 5.6e-74, 50.00)
	LOC_Os04g38650	107		none	Sb06g018940 (6, 48.55, 3.5e-20, 51.69)	GRMZM2G430411 (2, 42.10, 1.6e-20, 41.67)	none
	LOC_Os04g38660	229		BRADI5G12390 (5, 15.86, 4.2e-77, 67.26)	Sb06g018960 (6, 48.57, 1.3e-76, 67.11)	GRMZM2G137161 (2, 42.00, 4.5e-72, 67.44)	GRMZM2G010433 (6, 113.05, 1.3e-65, 53.54)
	LOC_Os04g38670	163		BRADI5G12390 (5, 15.86, 1.1e-46, 60.13)	Sb06g018960 (6, 48.57, 1.9e-45, 59.39)	GRMZM2G137161 (2, 42.00, 1.4e-45, 59.38)	GRMZM2G066428 (3, 222.95, 6.7e-39, 54.14)
	LOC_Os04g38680	455		BRADI5G12390 (5, 15.86, 4.0e-191, 80.91)	Sb06g018960 (6, 48.57, 3.7e-175, 76.39)	GRMZM2G137161 (2, 42.00, 3.3e-163, 80.70)	GRMZM2G010433 (6, 113.05, 3.5e-120, 55.42)
	LOC_Os04g38690	193		BRADI1G45110 (1, 43.28, 5.6e-66, 69.57)	Sb06g018970 (6, 48.57, 9.0e-85, 88.14)	GRMZM2G083888 (2, 41.96, 4.2e-46, 80.00)	GRMZM2G080575 (10, 122.81, 2.1e-83, 87.11)
	LOC_Os04g38700	224		BRADI5G12400 (5, 15.87, 5.6e-98, 82.74)	Sb06g018990 (6, 48.58, 2.7e-99, 84.44)	GRMZM2G010238 (2, 41.90, 3.7e-93, 80.36)	none
	LOC_Os04g38710	93		NT	NT	NT	NT
	LOC_Os04g38720	343		BRADI5G12407 (5, 15.88, 9.3e-112, 67.61)	Sb06g019010 (6, 48.60, 9.0e-117, 68.85)	GRMZM2G009892 (2, 41.89, 6.2e-91, 71.09)	GRMZM5G898290 (4, 125.77, 2.6e-92, 56.94)
	LOC_Os04g38730	210		none	none	none	none
	LOC_Os04g38740	345		BRADI5G12417 (5, 15.89, 2.4e-136, 77.18)	Sb06g019020 (6, 48.62, 1.9e-121, 71.03)	GRMZM2G032655 (2, 41.77, 3.2e-144, 79.72)	GRMZM2G001223 (5, 176.99, 2.0e-94, 60.00)
	LOC_Os04g38750	183		BRADI5G12430 (5, 15.89, 9.5e-71, 77.66)	Sb06g019030 (6, 48.62, 4.0e-66, 75.41)	GRMZM2G032721 (2, 41.77, 1.2e-41, 100.00)	GRMZM2G361569 (10, 122.95, 2.5e-64, 74.73)
	LOC_Os04g38760	82		NT	NT	NT	NT
OsMADS61	LOC_Os04g38770 (4, 22.86)	99		BRADI5G12440 (5, 15.90, 3.6e-39, 94.25)	Sb06g019040 (6, 48.64, 3.7e-40, 94.38)	GRMZM2G032905 (2, 41.76, 7.7e-38, 93.10)	GRMZM2G316366 (5, 177.22, 2.0e-39, 96.55)
	LOC_Os04g38780	215		BRADI5G12450 (5, 15.92, 1.9e-40, 63.50)	Sb06g019046 (6, 48.67, 1.4e-17, 55.13)	GRMZM2G033093 (2, 41.73, 3.6e-40, 66.67)	GRMZM2G492156 (5, 177.23, 6.4e-34, 55.80)
	LOC_Os04g38790	208		none	none	none	none
	LOC_Os04g38800	181		none	none	none	none
	LOC_Os04g38810	833		BRADI5G12470 (5, 15.94, 1.1e-275, 68.53)	Sb06g019060 (6, 48.68, 3.4e-275, 67.40)	GRMZM2G114619 (2, 41.50, 3.9e-279, 68.51)	GRMZM2G358693 (1, 214.72, 1.1e-130, 38.69)
	LOC_Os04g38820	277		none	none	none	none
	LOC_Os04g38830	781		BRADI2G28414 (2, 27.67, 4.3e-105, 47.66)	Sb01g022414 (1, 28.10, 5.5e-44, 33.60)	GRMZM2G363704 (3, 3.69, 1.6e-42, 36.04)	GRMZM2G164709 (8, 24.34, 1.7e-46, 34.86)
	LOC_Os04g38840	200		BRADI5G12480 (5, 15.95, 8.9e-52, 58.21)	Sb06g019070 (6, 48.69, 4.3e-46, 52.91)	GRMZM2G414620 (2, 41.48, 3.5e-42, 49.06)	GRMZM2G006047 (1, 287.11, 4.7e-22, 40.38)
	LOC_Os04g38850	285		BRADI5G12490 (5, 15.95, 7.5e-55, 60.44)	Sb06g019080 (6, 48.69, 4.8e-92, 77.70)	GRMZM2G414537 (2, 41.48, 8.8e-87, 71.22)	none
	LOC_Os04g38860	444		BRADI5G12500 (5, 15.95, 1.2e-196, 82.81)	Sb06g019090 (6, 48.70, 1.7e-201, 84.70)	GRMZM2G114523 (2, 41.48, 5.7e-184, 83.78)	GRMZM2G180659 (6, 6.89, 4.9e-146, 60.36)
	LOC_Os04g38870	262		BRADI5G12510 (5, 15.96, 1.0e-130, 96.95)	Sb06g019100 (6, 48.71, 9.2e-131, 98.08)	GRMZM2G102499 (2, 41.30, 6.3e-130, 97.69)	GRMZM2G078641 (10, 123.11, 1.0e-129, 97.69)
	LOC_Os04g38880	190		BRADI5G12520 (5, 15.98, 7.1e-66, 73.82)	Sb06g019105 (6, 48.72, 4.6e-33, 60.14)	GRMZM2G103116 (2, 41.30, 1.8e-59, 68.62)	GRMZM5G861269 (5, 177.75, 3.0e-59, 65.66)
	LOC_Os04g38885	158		none	none	none	none
	LOC_Os04g38890	126		none	none	none	none
	LOC_Os04g38900	296		BRADI5G12530 (5, 15.98, 8.9e-123, 86.62)	Sb06g019110 (6, 48.72, 1.1e-125, 89.79)	GRMZM2G410710 (5, 177.83, 1.8e-107, 77.22)	GRMZM2G107114 (10, 123.19, 1.6e-124, 89.08)
	LOC_Os04g38910	669		BRADI5G12540 (5, 15.99, 3.8e-273, 76.82)	Sb06g019120 (6, 48.73, 5.4e-277, 79.41)	GRMZM2G394321 (2, 41.24, 4.9e-281, 79.62)	GRMZM2G046729 (9, 146.08, 3.4e-170, 52.81)
	LOC_Os04g38920	303		BRADI5G12547 (5, 16.02, 6.8e-93, 68.64)	Sb06g019130 (6, 48.74, 1.0e-76, 57.32)	GRMZM2G094532 (2, 41.23, 4.9e-75, 54.86)	GRMZM2G107299 (10, 123.23, 2.2e-30, 45.37)

## Sheet: Interspecific (OsMADS57)
	Rice gene (chr, Mbp)	Rice protein length	Rice predicted protein annotation	Brachypodium (chr, Mbp, e-value, %ID)	Sorghum (chr, Mbp, e-value, %ID)	Maize region 1 (Chr, Mbp, e-value, %ID)	Maize region 2 (Chr, Mbp, e-value, %ID)
	LOC_Os02g49690	210		BRADI3G13880 (3, 12.36, 3.6e-32, 65.45)	Sb07g001810 (7, 2.06, 2.4e-36, 62.60)	GRMZM2G034404 (6, 5.64, 1.7e-24, 72.37)	GRMZM2G092432 (4, 37.39, 6.9e-37, 66.13)
	LOC_Os02g49700	343		BRADI3G56180 (3, 56.18, 2.1e-123, 74.86)	Sb04g029080 (4, 59.11, 8.7e-135, 77.12)	GRMZM2G003304 (1, 218.72, 4.1e-62, 66.67)	GRMZM2G021339 (4, 165.83, 2.2e-127, 73.73)
	LOC_Os02g49710	158		BRADI3G56170 (3, 56.17, 6.8e-38, 55.56)	Sb04g029060 (4, 59.09, 2.3e-47, 63.92)	none	GRMZM2G324375 (6, 116.03, 4.8e-36, 52.60)
	LOC_Os02g49720	583		BRADI1G43770 (1, 41.58, 1.0e-233, 73.95)	Sb04g029040 (4, 59.08, 1.4e-252, 79.29)	GRMZM2G058675 (9, 33.13, 9.8e-196, 78.71)	GRMZM2G125268 (4, 165.97, 1.0e-209, 84.22)
	LOC_Os02g49730	402		BRADI1G58180 (1, 57.05, 1.2e-115, 77.25)	Sb04g029035 (4, 59.07, 1.2e-74, 73.99)	GRMZM2G003307 (2, 19.04, 1.5e-114, 79.40)	GRMZM2G125378 (4, 165.97, 3.6e-17, 78.43)
	LOC_Os02g49740	158		none	none	none	none
	LOC_Os02g49750	139		none	none	none	none
	LOC_Os02g49760	771		BRADI3G57080 (3, 56.74, 0., 86.62)	Sb04g029030 (4, 59.06, 0., 87.00)	GRMZM2G375116 (5, 204.82, 0., 86.49)	GRMZM2G125387 (4, 165.99, 0., 85.71)
	LOC_Os02g49770	508		BRADI3G57070 (3, 56.73, 7.3e-231, 86.43)	Sb04g029020 (4, 59.05, 4.4e-227, 82.85)	GRMZM2G075260 (5, 204.81, 6.8e-220, 81.10)	GRMZM2G125455 (4, 166.00, 1.5e-217, 81.02)
	LOC_Os02g49780	195		BRADI3G57060 (3, 56.73, 2.9e-85, 81.96)	Sb04g029010 (4, 59.05, 1.2e-87, 84.77)	GRMZM2G075223 (5, 204.81, 2.5e-87, 85.79)	GRMZM2G125512 (4, 166.01, 5.9e-86, 85.49)
	LOC_Os02g49790	584		BRADI3G57050 (3, 56.72, 3.7e-140, 69.64)	Sb04g029000 (4, 59.04, 1.3e-220, 73.58)	GRMZM2G075136 (5, 204.80, 1.7e-159, 74.54)	GRMZM2G057983 (9, 32.34, 1.9e-167, 66.41)
	LOC_Os02g49800	573		BRADI3G57040 (3, 56.72, 8.3e-262, 81.91)	Sb04g028990 (4, 59.04, 7.9e-259, 82.28)	GRMZM2G058026 (9, 32.34, 3.7e-126, 57.47)	GRMZM2G125544 (4, 166.01, 5.0e-247, 78.77)
	LOC_Os02g49810	111		none	none	none	none
	LOC_Os02g49820	399		BRADI3G57027 (3, 56.71, 3.8e-147, 75.00)	Sb04g028980 (4, 59.03, 1.9e-148, 72.84)	GRMZM5G899787 (5, 204.75, 5.6e-145, 72.35)	none
	LOC_Os02g49830	488		BRADI4G07750 (4, 6.64, 1.4e-202, 78.40)	Sb04g028970 (4, 59.03, 2.0e-199, 76.59)	GRMZM2G341479 (5, 204.75, 1.3e-193, 74.39)	GRMZM2G058133 (9, 151.40, 5.6e-74, 43.31)
OsMADS57	LOC_Os02g49840 (2, 30.45)	241	OsMADS57 - MADS-box family gene with MIKCc type-box	BRADI3G57017 (3, 56.70, 1.7e-94, 78.01)	Sb04g028960 (4, 59.02, 1.5e-53, 82.35)	GRMZM2G044408 (5, 204.74, 5.1e-25, 91.67)	GRMZM2G316366 (5, 177.22, 8.4e-32, 79.55)
	LOC_Os02g49850	134		BRADI3G57010 (3, 56.70, 1.1e-35, 63.64)	Sb04g028940 (4, 59.01, 1.1e-42, 63.24)	GRMZM2G339943 (5, 204.63, 1.7e-40, 63.50)	GRMZM2G004160 (1, 267.16, 7.9e-36, 56.39)
	LOC_Os02g49860	132		BRADI1G00600 (1, 0.48, 5.1e-24, 51.55)	Sb02g010080 (2, 14.81, 3.3e-23, 47.57)	GRMZM2G154747 (7, 36.73, 8.5e-23, 48.98)	none
	LOC_Os02g49870	191		BRADI1G43950 (1, 41.88, 8.3e-53, 64.35)	Sb04g028950 (4, 59.01, 1.8e-57, 71.67)	GRMZM2G047720 (6, 117.10, 3.6e-51, 66.09)	GRMZM2G380457 (4, 166.77, 1.1e-61, 79.49)
	LOC_Os02g49880	452		BRADI3G57000 (3, 56.70, 8.9e-123, 59.34)	Sb04g028920 (4, 58.99, 9.5e-149, 63.61)	GRMZM2G041991 (5, 204.61, 1.5e-142, 66.24)	GRMZM2G012717 (6, 117.37, 1.5e-119, 58.52)
	LOC_Os02g49890	679		none	none	none	none
	LOC_Os02g49900	1587		BRADI2G40377 (2, 40.31, 4.3e-43, 30.65)	Sb04g025810 (4, 55.60, 5.1e-135, 66.78)	GRMZM5G825952 (10, 134.31, 4.1e-55, 37.81)	GRMZM2G311624 (7, 157.84, 2.3e-54, 38.29)
	LOC_Os02g49910	160		none	none	none	none
	LOC_Os02g49920	485		BRADI3G56970 (3, 56.66, 2.1e-231, 87.53)	Sb10g009410 (10, 10.51, 5.7e-202, 77.85)	GRMZM2G478140 (5, 204.87, 3.0e-233, 89.98)	GRMZM2G003501 (4, 166.83, 1.4e-233, 89.44)
	LOC_Os02g49930	303		none	Sb03g021250 (3, 41.18, 2.7e-21, 50.54)	none	none
	LOC_Os02g49940	245		none	none	none	none
	LOC_Os02g49950	637		BRADI3G56960 (3, 56.65, 1.2e-269, 83.05)	Sb04g028890 (4, 58.96, 1.1e-269, 83.41)	GRMZM2G351387 (3, 126.16, 1.4e-116, 43.19)	GRMZM2G471733 (4, 166.87, 1.8e-228, 80.70)
	LOC_Os02g49960	246		BRADI3G56950 (3, 56.65, 6.3e-106, 81.99)	Sb04g028880 (4, 58.95, 1.9e-107, 86.51)	GRMZM2G089357 (5, 204.90, 9.7e-102, 82.68)	GRMZM2G171051 (4, 166.87, 1.5e-103, 84.71)
	LOC_Os02g49970	157		none	none	none	none
	LOC_Os02g49980	184		BRADI3G56930 (3, 56.64, 2.0e-93, 95.63)	Sb04g028860 (4, 58.94, 1.1e-95, 98.91)	GRMZM2G089454 (5, 204.91, 7.7e-93, 96.74)	GRMZM2G171060 (4, 166.87, 3.6e-95, 98.91)
	LOC_Os02g49986	255		BRADI3G56917 (3, 56.63, 4.2e-100, 73.33)	Sb04g028850 (4, 58.93, 1.8e-70, 91.61)	GRMZM2G126566 (7, 108.79, 9.4e-69, 70.35)	GRMZM2G055158 (4, 166.91, 1.0e-72, 69.70)

## Sheet: Interspecific (OsMADS25)
	Rice gene (chr, Mbp)	Rice protein length	Rice predicted protein annotation	Brachypodium (chr, Mbp, e-value, %ID)	Sorghum (chr, Mbp, e-value, %ID)	Maize region 1 (Chr, Mbp, e-value, %ID)	Maize region 2 (Chr, Mbp, e-value, %ID)
	LOC_Os04g23680	789		BRADI2G06350 (2, 4.80, 2.3e-23, 29.20)	Sb05g019200 (5, 47.10, 8.6e-46, 37.04)	GRMZM5G814787 (4, 212.60, 5.9e-41, 30.09)	GRMZM2G163490 (2, 177.36, 1.3e-39, 28.12)
	LOC_Os04g23689	100		none	none	none	none
	LOC_Os04g23700	779		BRADI4G41920 (4, 45.94, 1.6e-297, 72.95)	Sb07g026780 (7, 61.94, 2.3e-301, 70.45)	GRMZM2G340654 (10, 101.87, 4.0e-128, 49.73)	GRMZM2G383881 (5, 147.48, 6.8e-181, 49.07)
	LOC_Os04g23710	103		none	none	none	none
	LOC_Os04g23720	822		BRADI4G41920 (4, 45.94, 0., 70.97)	Sb07g026780 (7, 61.94, 0., 69.50)	GRMZM2G340654 (10, 101.87, 2.0e-124, 47.47)	GRMZM2G383881 (5, 147.48, 3.8e-194, 48.99)
	LOC_Os04g23739	1805		BRADI4G13087 (4, 13.31, 4.5e-80, 41.61)	Sb05g021985 (5, 53.40, 5.4e-68, 45.99)	GRMZM2G015221 (1, 299.31, 5.7e-105, 50.30)	GRMZM2G488301 (2, 140.77, 1.5e-131, 50.15)
	LOC_Os04g23760	863		BRADI4G41920 (4, 45.94, 0., 73.49)	Sb07g026780 (7, 61.94, 0., 72.33)	GRMZM2G340654 (10, 101.87, 2.1e-129, 50.36)	GRMZM2G383881 (5, 147.48, 1.2e-153, 45.76)
	LOC_Os04g23780	798		none	none	GRMZM2G157492 (10, 99.55 1.0e-20, 24.90)	none
	LOC_Os04g23799	1304		none	Sb10g015050 (10, 25.18, 1.2e-131, 52.71)	GRMZM2G505524 (2, 30.94, 5.5e-49, 56.40)	GRMZM2G006169 (5, 26.13, 3.1e-41, 35.27)
	LOC_Os04g23820	259		BRADI1G55690 (1, 54.18, 1.3e-84, 67.92)	Sb01g001060 (1, 0.96, 3.8e-86, 67.18)	GRMZM2G021170 (10, 96.84, 1.4e-84, 66.91)	GRMZM2G166713 (4, 165.92, 1.9e-35, 44.09)
	LOC_Os04g23830	214		BRADI5G03510 (5, 4.11, 8.0e-51, 85.47)	Sb04g017420 (4, 40.41, 2.1e-46, 76.07)	none	GRMZM2G115257 (5, 159.54, 2.9e-45, 75.21)
	LOC_Os04g23849	141		none	none	none	none
	LOC_Os04g23870	2028		BRADI2G40377 (2, 40.31, 9.4e-71, 29.95)	Sb01g005015 (1, 4.10, 2.2e-161, 46.23)	GRMZM2G131990 (8, 166.85, 5.4e-109, 35.04)	GRMZM2G014417 (7, 95.98, 1.8e-108, 34.90)
	LOC_Os04g23880	1047		none	none	GRMZM2G157492 (10, 99.55, 2.3e-21, 32.42)	AC186894.3_FGP003 (8, 10.25, 7.8e-21, 39.53)
	LOC_Os04g23890	907		BRADI5G07360 (5, 9.81, 0., 80.06)	Sb07g014860 (7, 36.45, 2.3e-285, 80.15)	GRMZM2G032351 (1, 220.31, 0., 79.13)	GRMZM2G001457 (3, 229.13, 6.6e-206, 58.96)
OsMADS25	LOC_Os04g23910(4, 13.66)	227		BRADI3G46920 (3, 48.66, 2.3e-60, 54.09)	Sb03g042080 (3, 69.51, 5.4e-39, 47.95)	GRMZM2G147716 (7, 164.41, 1.1e-38, 43.07)	GRMZM2G018589 (3, 170.37, 1.6e-37, 46.41)
	LOC_Os04g23920	82		NT	NT	NT	NT
	LOC_Os04g23930	588		none	none	none	none
	LOC_Os04g23940	373		BRADI4G17230 (4, 18.28, 1.3e-80, 46.11)	Sb05g008850 (5, 17.84, 2.0e-103, 58.04)	GRMZM2G422750 (4, 192.58, 9.0e-83, 47.90)	GRMZM2G151227 (2, 223.89, 1.9e-82, 48.20)
	LOC_Os04g23950	234		none	Sb09g014121 (9, 35.42, 1.8e-31, 53.08)	none	none
	LOC_Os04g23960	229		none	none	none	none
	LOC_Os04g23970	78		NT	NT	NT	NT
	LOC_Os04g23980	158		none	none	none	none
	LOC_Os04g23990	630		none	none	none	none
	LOC_Os04g24000	85		NT	NT	NT	NT
	LOC_Os04g24010	113		none	none	none	none
	LOC_Os04g24020	203		none	none	none	none
	LOC_Os04g24030	149		none	none	none	none
	LOC_Os04g24040	1601		BRADI2G40377 (2, 40.31, 1.0e-47, 29.78)	Sb04g025810 (4, 55.60, 1.2e-192, 64.80)	GRMZM5G871521 (7, 30.79, 6.4e-65, 70.76)	GRMZM2G115653 (2, 44.24, 1.4e-67, 46.75)
	LOC_Os04g24060	1827		BRADI2G40377 (2, 40.31, 0., 63.74)	Sb07g011900 (7, 22.87, 0., 58.11)	GRMZM2G097023 (5, 152.11, 0., 64.34)	GRMZM2G029575 (2, 189.20, 0., 62.05)
	LOC_Os04g24070	509		BRADI2G40377 (2, 40.31, 1.2e-21, 24.11)	Sb01g005015 (1, 4.10, 2.6e-126, 60.06)	GRMZM2G006169 (5, 26.13, 3.9e-66, 35.14)	GRMZM2G014417 (7, 95.98, 6.3e-66, 35.05)
